# Supplementary material for: Bonding Interface and Repairability of 3D-Printed Intraoral Splints: Shear Bond Strength to Current Polymers, with and without Ageing
Source: Materials (Basel). 2021 Jul 14;14(14):3935. doi: 10.3390/ma14143935 (PMC8307865; doi:10.3390/ma14143935)
Supplement: Supplementary file 1 [file materials-14-03935-s001.zip]

Archive with 2 entries (2 files):
- Supplement_1_Table_S1-S5.pdf
- Supplement_2_Figures_S1-S9.pdf
